# Supplementary material for: Effects of Biochar and Straw Amendment on Soil Fertility and Microbial Communities in Paddy Soils
Source: Plants (Basel). 2024 May 27;13(11):1478. doi: 10.3390/plants13111478 (PMC11174402; doi:10.3390/plants13111478)
Supplement: Supplementary file 1 [file plants-13-01478-s001.zip]

Archive with 1 entries (1 files):
- plants-3004942-supplementary.pdf
